# Supplementary material for: Non-Destructive Genotyping of Honeybee Queens to Support Selection and Breeding
Source: Insects. 2020 Dec 21;11(12):896. doi: 10.3390/insects11120896 (PMC7767382; doi:10.3390/insects11120896)
Supplement: Supplementary file 1 [file insects-11-00896-s001.zip]

Archive with 3 entries (2 files):
- insects-1019199-s/
- insects-1019199-s/Supplementary_Figures.docx
- insects-1019199-s/Table_S1.xlsx
