# Supplementary material for: Non-Destructive Genotyping of Honeybee Queens to Support Selection and Breeding
Source: Insects. 2020 Dec 21;11(12):896. doi: 10.3390/insects11120896 (PMC7767382; doi:10.3390/insects11120896)
Supplement: Supplementary file 1 [file insects-11-00896-s001.zip › insects-1019199-s/Table_S1.xlsx]

## Sheet: Table S1
Homology of mitochondrial tRNALeu – cox2 fragment: BLAST searches in nr/nt nucleotide collection database
tRNALeu – cox2 fragment
Variant	Sequence	GenBank Acc. Number	Identification through BLAST searches	Max Score	Total Score	Query Cover	E value	Percent of Identity	Accession
Variant 1	AACTTAAGATTCAAATATAAAGTATTTTTAAACTTTTATTAAAATTTCCCACTTAATTCATATTAATTTAAAAATAAATTAATAACAATTTTTAATAAAATAAATAATTAATTTTATTTTTATATTGAATTTTAAATTCAATCTTAAAGATTTAATCTTTTTATTAAAATTAATAAATTAATATAAAATAAAACAAAATATAACAGAATATATTTATTAAAATTTAATTTATTAAAATTTCCACATGATTTATATTTATATTTCAAGAATCAAATTCATATTATGCTGATAATTTAATTTCATTTCATAATATAGTTATAATAATTATTATTATAATTTCAACATTAACTGTATATATTATTTTAGATTTATTTATAAACAAATTCTCAAATTTATTTT…	MW082028	Apis mellifera voucher Synevyr 15 cytochrome c oxidase subunit I gene, partial cds; cytochrome oxidase subunit I-II intergenic spacer, complete sequence; and cytochrome c oxidase subunit II gene, partial cds; mitochondrial	990	990	1	0	1	MK140899.1	* the same result also for MK140897.1, MK140896.1, MN250878.1, AP018403.1, MK852670.1
Variant 2	AACTTAAGATTCAAATATAAAGTATTTTTAAACTTTTATTAAAATTTCCCACTTAATTCATATTAATTTAAAAATAAATTAATAACAATTTTTAATAAAATAAATAATTAATTTTATTTTTATATTGAATTTTAAATTCAATCTTAAAGATTTAATCTTTTTATTAAAATTAATAAATTAATATAAATAAAACAAAATATAACAGAATATATTTATTAAAATTTAATTTATTAAAATTTCCACATGATTTATATTTATATTTCAAGAATCAAATTCATATTATGCTGATAATTTAATTTCATTTCATAATATAGTTATAATAATTATTATTATAATTTCAACATTAACTGTATATATTATTTTAGATTTATTTATAAACAAATTCTCAAATTTATTTTT…	MW082029	Apis mellifera voucher Sklenar 47#4 cytochrome c oxidase subunit I gene, partial cds; cytochrome oxidase subunit I-II intergenic spacer, complete sequence; and cytochrome c oxidase subunit II gene, partial cds; mitochondrial	989	989	1	0.0	100.00%	MK140902.1
Variant 3	AACTTAAGATTCAAATATAAAGTATTTTTAAACTTTTATTAAAATTTCCCCACTTAATTCATATTAATTTAAAAATAAATTAATAACAATTTTTAATAAAATAAATAATTAATTTTATTTTTATATTGAATTTTAAATTCAATCTTAAAGATTTAATCTTTTTATTAAAATTAATAAATTAATATAAAATAAAACAAAATATAACAGAATATATTTATTAAAATTTAATTTATTAAAATTTCCACATGATTTATATTTATATTTCAAGAATCAAATTCATATTATGCTGATAATTTAATTTCATTTCATAATATAGTTATAATAATTATTATTATAATTTCAACATTAACTGTATATATTATTTTAGATTTATTTATAAACAAATTCTCAAATTTATTT…	MW082030	Apis mellifera mitochondrial DNA, complete genome, strain: Blackbee	992	992	1	0.0	100.00%	AP018434.1	* the same result also for MK140906.1 MK140905.1 MK140904.1 MK140903.1 MK852675.1 MK852673.1 MG210618.1 MG210617.1 MG210616.1 MG210615.1 MG210614.1 MG210613.1 MG210612.1 MG210611.1 MG210610.1 MG210609.1 MG210608.1 MG210607.1 MH341407.1 AP018435.1 AP018432.1
Variant 4	AACTTAAGATTCAAATATAAAGTATTTTTAAACTTTTATTAAAATTTCCCACTTAATTCATATTAATTTAAAAATAAATTAATAACAATTTTTAATAAAATAAATAATTAATTTTATTTTTATATTGAATTTTAAATTCAATCTTAAAGATTTAATCTTTTTATTAAAATTAATAAATTAATATAAAATAAAACAAAATATAACAGAATATATTTATTAAAATTTAATTTATTAAAATTTCCACATGATTCATATTTATATTTCAAGAATCAAATTCATATTATGCTGATAATTTAATTTCATTTCATAATATAGTTATAATAATTATTATTATAATTTCAACATTAACTGTATATATTATTTTAGATTTATTTATAAACAAATTTTCAAATTTATTTT…	MW082031	Apis mellifera haplotype C2d tRNA-Leu (trnL) gene, partial sequence; trnL-Cox2 intergenic spacer, complete sequence; and cytochrome oxidase subunit II (Cox2) gene, partial cds; mitochondrial	990	990	1	0.0	100.00%	MH939332.1	* the same result also for MG210642.1, Mh341408.1, MF966374.1, MF966374.1
Variant 5	AACTTAAGATTCAAATATAAAGTATTTTTAAACTTTTATTAAAATTTCCCACTTAATTCATATTAATTTAAAAATAAATTAATAACAATTTTAATAAAATAAATAATTAATTTTATTTTTATATTGAATTTTAAATTCAATCTTAAAGATTTAATCTTTTTATTAAAATTAATAAATTAATATAAAATAAAACAAAATATAACAGAATATATTTATTAAAATTTAATTTATTAAAATTTCCACATGATTCATATTTATATTTCAAGAATCAAATTCATATTATGCTGATAATTTAATTTCATTTCATAATATAGTTATAATAATTATTATTATAATTTCAACATTAACTGTATATATTATTTTAGATTTATTTATAAACAAATTTTCAAATTTATTTTT…	MW082032	Apis mellifera haplotype C2e tRNA-Leu (trnL) gene, partial sequence; and cytochrome oxidase subunit II (cox2) gene, partial cds; mitochondrial	989	989	1	0.0	100.00%	JQ977702.1	* the same result also for MT643895.1, MT643894.1
Variant 6	AACTTAAGATTCAAATATAAAGTATTTTTAAACTTTTATTAAAATTTCCCACTTAATTCATATTAATTTAAAAATAAATTAATAACAATTTTAATAAAATAAATAATTAATTTTATTTTTATATTGAATTTTAAATTCAATCTTAAAGATTTAATCTTTTTATTAAAATTAATAAATTAATATAAAATAAAACAAAATATAACAAAATATATTTATTAAAATTTAATTTATTAAAATTTCCACATGATTCATATTTATATTTCAAGAATCAAATTCATATTATGCTGATAATTTAATTTCATTTCATAATATAGTTATAATAATTATTATTATAATTTCAACATTAACTGTATATATTATTTTAGATTTATTTATAAACAAATTTTCAAATTTATTTTT…	MW082033	Apis mellifera carnica haplotype C3a COI-COII intergenic spacer, partial sequence; and cytochrome oxidase subunit II (COII) gene, partial cds; mitochondrial	989	989	1	0.0	100.00%	MF428427.1
COI
Haplotype	Sequence	GenBank Acc. Number	Identification through BLAST searches	Max Score	Total Score	Query Cover	E value	Percent of Identity	Accession
Variant 1	GGATCTTGTATATTATTCTAGCTTTATGATCTGGAATACTAGGATCATCAATGAGACTTATTATTCGAATAGAATTAAGATCCCCAGGATCATGAATTAACAATGATCAAATTTATAATACAATTGTTACTAGTCATGCATTCCTAATAATTTTTTTTATAGTTATACCATTTTTAATTGGAGGATTTGGAAATTGGCTTATTCCTTTAATACTAGGATCACCTGATATAGCATTCCCCCGAATAAATAATATTAGATTTTGATTACTTCCTCCCTCATTATTTATACTTTTATTAAGAAATTTATTTTATCCAAGACCAGGAACTGGATGAACAGTATATCCACCATTATCAGCATATTTATATCATTCTTCACCTTCAGTAGATTTTGCAATTTTTT…	MW082034	Apis mellifera anatoliaca mitochondrion, complete genome	1188	1188	1	0	0.9985	MT188686.1
Variant 2	GGATCTTGTATATTATTCTAGCTTTATGATCTGGAATACTAGGATCATCAATGAGACTTATTATTCGAATAGAATTAAGATCCCCAGGATCATGAATTAACAATGATCAAATTTATAATACAATTGTTACTAGTCATGCATTCCTAATAATTTTTTTTATAGTTATACCATTTTTAATTGGAGGATTTGGAAATTGGCTTATTCCTTTAATACTAGGATCACCTGATATAGCATTCCCCCGAATAAATAATATTAGATTTTGATTACTTCCTCCCTCATTATTTATACTTTTATTAAGAAATTTATTTTATCCAAGACCAGGAACTGGATGAACAGTATATCCACCATTATCAGCATATTTATATCATTCTTCACCTTCAGTAGATTTTGCAATTTTTT…	MW082035	Apis mellifera anatoliaca mitochondrion, complete genome	1193	1193	1	0	1	MT188686.1
Variant 3	GGATCTTGTATATTATTCTAGCTTTATGATCTGGAATACTAGGATCATCAATGAGACTTATTATTCGAATAGAATTAAGATCCCCAGGATCATGAATTAGCAATGATCAAATTTATAATACAATTGTTACTAGTCATGCATTCCTAATAATTTTTTTTATAGTTATACCATTTTTAATTGGAGGATTTGGAAATTGGCTTATTCCTTTAATACTAGGATCACCTGATATAGCATTCCCCCGAATAAATAATATTAGATTTTGATTACTTCCTCCCTCATTATTTATACTTTTATTAAGAAATTTATTTTATCCAAGACCAGGAACTGGATGAACAGTATATCCACCATTATCAGCATATTTATATCATTCTTCACCTTCAGTAGATTTTGCAATTTTTT…	MW082036	Apis mellifera mitochondrial DNA, complete genome, strain: Blackbee	1192	1192	1	0	1	AP018434.1	* the same result also for MN250878.1, AP018403.1, AP018435.1, KX908209.1
